# Supplementary material for: Targeting IL-6 receptor mediated metabolic pathways to control Th17 cell differentiation and inflammatory responses
Source: Front Immunol. 2025 Aug 27;16:1568514. doi: 10.3389/fimmu.2025.1568514 (PMC12420212; doi:10.3389/fimmu.2025.1568514)
Supplement: Supplementary file 1 [file Table1.xlsx]

## Sheet: Sheet1
number	enzyme name	NCBI gene symbol	F primer	Length	Tm	Location	R primer	Length	Tm	Location	PrimerBank ID	GenBank Accession	NCBI Protein Accession	pathway
1	hexokinase 1	Hk1	CGGAATGGGGAGCCTTTGG	19	62.7	776-794	GCCTTCCTTATCCGTTTCAATGG	23	61.5	1044-1022	309289a1	NM_001146100	NP_001139572	Glycolysis
2	hexokinase 2	Hk2	TGATCGCCTGCTTATTCACGG	21	62.5	17-37	AACCGCCTAGAAATCTCCAGA	21	60.3	128-108	7305143a1	NM_013820	NP_038848	Glycolysis
3	hexokinase 3	Hk3	CAGGGGACCTACAGGATTGAT	21	60.4	454-474	GAGCATCTTCGTCATAGAAGGAG	23	60	676-654	329755311c2	NM_001206392	NP_001193321	Glycolysis
4	glucokinase (hexokinase 4)	Gck	TGAGCCGGATGCAGAAGGA	19	63	101-119	GCAACATCTTTACACTGGCCT	21	60.6	175-155	31982798a1	NM_010292	NP_034422	Glycolysis
5	ADP-dependent glucokinase	Adpgk	TCCTGGGATGGTGTTCCTGAT	21	62.4	1033-1053	GATCCTGGTGAGATCCGAGG	20	60.9	1137-1118	21312406a1	NM_028121	NP_082397	Glycolysis
6	glucose phosphate isomerase 1	Gpi1	TCAAGCTGCGCGAACTTTTTG	21	62.5	71-91	GGTTCTTGGAGTAGTCCACCAG	22	61.7	175-154	6680067a1	NM_008155	NP_032181	Glycolysis
7	aldolase A, fructose-bisphosphate	Aldoa	CGTGTGAATCCCTGCATTGG	20	61.4	205-224	CAGCCCCTGGGTAGTTGTC	19	61.7	384-366	6671539a1		NP_031464	Glycolysis
8	aldolase B, fructose-bisphosphate	Aldob	GAAACCGCCTGCAAAGGATAA	21	60.9	122-142	GAGGGTCTCGTGGAAAAGGAT	21	61.2	252-232	21450291a1	NM_144903	NP_659152	Glycolysis
9	aldolase C, fructose-bisphosphate	Aldoc	AGAAGGAGTTGTCGGATATTGCT	23	61.1	38-60	TTCTCCACCCCAATTTGGCTC	21	62.3	152-132	12836758a1	NM_009657	NP_033787	Glycolysis
10	aldolase 1 A, retrogene 1	Aldoart1	TGGCGAGACTACTACCCAAGG	21	62.7	525-545	GGGGCGAGGGAGTATGTTTC	20	62	649-630	31077083a1	NM_001199270	NP_001186199	Glycolysis
11	triosephosphate isomerase 1	Tpi1	CCAGGAAGTTCTTCGTTGGGG	21	62.6	161-181	CAAAGTCGATGTAAGCGGTGG	21	61.3	304-284	6678413a1	NM_009415	NP_033441	Glycolysis
12	glyceraldehyde-3-phosphate dehydrogenase	Gapdh	AGGTCGGTGTGAACGGATTTG	21	62.6	8-28	TGTAGACCATGTAGTTGAGGTCA	23	60.2	130-108	6679937a1	NM_008084	NP_032110	Glycolysis
13	glyceraldehyde-3-phosphate dehydrogenase, spermatogenic	Gapdhs	TGGATTTGGACGCATTGGTC	20	60.7	333-352	TTTGCACTGGTACGTGTTGAT	21	60.2	543-523	6679939a1	NM_008085	NP_032111	Glycolysis
14	2,3-bisphosphoglycerate mutase	Bpgm	GGACCAGAAACTTAACAACGACG	23	61.6	78-100	CAGGCTGTGTGAATGGACCT	20	61.8	203-184	6680806a1	NM_007563	NP_031589	Glycolysis
15	phosphoglycerate kinase 1	Pgk1	ATGTCGCTTTCCAACAAGCTG	21	61.4	1-21	GCTCCATTGTCCAAGCAGAAT	21	60.6	164-144	6679291a1	NM_008828	NP_032854	Glycolysis
16	phosphoglycerate kinase 2	Pgk2	TTCTGCTAAGTTGACTCTGGACA	23	60.9	9-31	AGCCTTGATTCTCTGGTTGTTTG	23	61	126-104	13654249a1	NM_031190	NP_112467	Glycolysis
17	multiple inositol polyphosphate histidine phosphatase 1	Minpp1	TGTGGAAAGAAACGAGACGGC	21	62.9	696-716	TGTAAGGGAAACACAGCATGAAT	23	60.2	845-823	26335129a1	AK042453	BAC31265	Glycolysis
18	phosphoglycerate mutase 1	Pgam1	TCTGTGCAGAAGAGAGCAATCC	22	62	172-193	CTGTCAGACCGCCATAGTGT	20	61.3	289-270	12963669a1	NM_023418	NP_075907	Glycolysis
19	phosphoglycerate mutase 2	Pgam2	TCTGGAGGCGTTCCTTTGAC	20	61.8	341-360	CTTGAGACTTTCACAGGTAGGC	22	60.3	471-450	226423878c2	NM_018870	NP_061358	Glycolysis
20	enolase 1, alpha non-neuron	Eno1	TGCGTCCACTGGCATCTAC	19	61.7	114-132	CAGAGCAGGCGCAATAGTTTTA	22	60.9	231-210	12963491a1	NM_023119	NP_075608	Glycolysis
21	enolase 2, gamma neuronal	Eno2	AGGTGGATCTCTATACTGCCAAA	23	60.3	62-84	GTCCCCATCCCTTAGTTCCAG	21	61.3	159-139	14290500a1	NM_013509	NP_038537	Glycolysis
22	enolase 3, beta muscle	Eno3	CACAGCCAAGGGTCGATTCC	20	62.9	75-94	CCCAGGTATCGTGCTTTGTCT	21	61.8	176-156	6679651a1	NM_007933	NP_031959	Glycolysis
23	enolase 1B, retrotransposed	Eno1b	ACCAACACAGACACTGCTAGA	21	58.96	13-33	GGATTCCCACGGGAGTCAAA	20	59.67	188-169		NM_001025388		Glycolysis
24	pyruvate kinase, muscle	Pkm2	GCCGCCTGGACATTGACTC	19	63	92-110	CCATGAGAGAAATTCAGCCGAG	22	60.7	236-215	31981562a1		NP_035229	Glycolysis
25	pyruvate kinase liver and red blood cell	Pklr	TGTCTGTCCAAGAGAACGAGC	21	60	43-63	CTGGAGCCCCACTTAAAGCA	20	60	453-434			NP_038659	Glycolysis
26	lactate dehydrogenase A-like 6B	Ldhal6b	GGGCTACAAGCATCTTGAGAG	21	60.2	8-28	GACACGTTGCACCTGACTG	19	61	108-90	30425048a1	NM_175349	NP_780558	Glycolysis
27	lactate dehydrogenase A	Ldha	TGTCTCCAGCAAAGACTACTGT	22	60.7	318-339	GACTGTACTTGACAATGTTGGGA	23	60.2	472-450	6754524a1	NM_001136069	NP_001129541	Glycolysis
28	lactate dehydrogenase B	Ldhb	CATTGCGTCCGTTGCAGATG	20	62.3	24-43	GGAGGAACAAGCTCCCGTG	19	62.3	220-202	6678674a1	NM_008492	NP_032518	Glycolysis
29	lactate dehydrogenase C	Ldhc	AGTCAACATGACCGCTGAGG	20	60	961-980	AGGGAGATGCCTTTGGCATTA	21	60	1205-1185		AK007058	BAB24844	Glycolysis
30	pyruvate dehydrogenase	Pdhb	AGGAGGGAATTGAATGTGAGGT	22	60.8	773-794	ACTGGCTTCTATGGCTTCGAT	21	61	846-826	12805431a1	NM_024221	NP_077183	Glycolysis
31	acyl-CoA synthetase short-chain family member 2	Acss2	AAACACGCTCAGGGAAAATCA	21	60.2	1967-1987	ACCGTAGATGTATCCCCCAGG	21	62.3	2048-2028	31980996a1	NM_019811	NP_062785	Glycolysis
32	acyl-CoA synthetase short-chain family member 1	Acss1	GTTTGGGACACTCCTTACCATAC	23	60.3	223-245	AGGCAGTTGACAGACACATTC	21	60.2	323-303	18034773a1	NM_080575	NP_542142	Glycolysis
33	6-phosphofructo-2-kinase/fructose-2,6-biphosphatase 1	Pfkfb1	ATGAGCTGCCCTATCTCAAGT	21	60.4	1160-1180	GTCCCGGTGTGTGTTCACAG	20	63	1278-1259	1495706a1	NM_008824	NP_032850	Glycolysis
34	6-phosphofructo-2-kinase/fructose-2,6-biphosphatase 2	Pfkfb2	CGCCTCAAATCTGCGAAGG	19	61.2	57-75	ACAATGAGTGTTGGGGAGTTG	21	60.2	131-111	26325594a1	NM_008825	NP_032851	Glycolysis
35	6-phosphofructo-2-kinase/fructose-2,6-biphosphatase 3	Pfkfb3	CCCAGAGCCGGGTACAGAA	19	63	17-35	GGGGAGTTGGTCAGCTTCG	19	62.3	104-86	18875394a1		NP_001171227	Glycolysis
36	6-phosphofructo-2-kinase/fructose-2,6-biphosphatase 4	Pfkfb4	TCTGGATGCCGTACAGCAATG	21	62.5	44-64	GTGTCGGACAGTTAGTCATGC	21	60.7	121-101	111120327c1	NM_173019	NP_766607	Glycolysis
37	phosphoenolpyruvate carboxykinase 1, cytosolic	Pck1	CTGCATAACGGTCTGGACTTC	21	60.4	13-33	CAGCAACTGCCCGTACTCC	19	62.7	171-153	7110683a1	NM_011044	NP_035174	TCA
38	phosphoenolpyruvate carboxykinase 2 (mitochondrial)	Pck2	ATGGCTGCTATGTACCTCCC	20	60.8	82-101	GCGCCACAAAGTCTCGAAC	19	61.7	229-211	28077029a1	NM_028994	NP_083270	TCA
39	dihydrolipoamide S-acetyltransferase	Dlat	TCCCTCCGCATCAGAAGGTT	20	62.8	260-279	CCAACTGGAACATCTCTGGTC	21	60	476-456	31542559a1	NM_145614	NP_663589	TCA
40	pyruvate dehydrogenase E1 alpha 1	Pdha1	GAAATGTGACCTTCATCGGCT	21	60.4	117-137	TGATCCGCCTTTAGCTCCATC	21	61.7	239-219	6679261a1	NM_008810	NP_032836	TCA
41	pyruvate dehydrogenase E1 alpha 2	Pdha2	CTGTCTCACGTATTTTCGGGAA	22	60	25-46	AGCCGGTACAGGTCACATTTC	21	62.1	140-120	6679263a1	NM_008811	NP_032837	TCA
42	pyruvate dehydrogenase	Pdhb	AGGAGGGAATTGAATGTGAGGT	22	60.8	773-794	ACTGGCTTCTATGGCTTCGAT	21	61	846-826	12805431a1	NM_024221	NP_077183	TCA
43	dihydrolipoamide dehydrogenase	Dld	GAGCTGGAGTCGTGTGTACC	20	61.9	6-25	CCTATCACTGTCACGTCAGCC	21	62.2	143-123	31982856a1	NM_007861	NP_031887	TCA
44	pyruvate carboxylase	Pcx	CTGAAGTTCCAAACAGTTCGAGG	23	61.3	7-29	CGCACGAAACACTCGGATG	19	61.5	168-150	6679237a1		NP_001156418	TCA
45	citrate synthase	Cs	GGACAATTTTCCAACCAATCTGC	23	60.5	465-487	TCGGTTCATTCCCTCTGCATA	21	60.7	573-553	13385942a1	NM_026444	NP_080720	TCA
46	citrate synthase like	Csl	GGGTGGGAAAGAACCCCTG	19	61.9	327-345	GGTGACGACATGAGAAGGTAGA	22	60.9	459-438	13386272a1	NM_027945	NP_082221	TCA
47	ATP citrate lyase	Acly	CAGCCAAGGCAATTTCAGAGC	21	62.1	5-25	CTCGACGTTTGATTAACTGGTCT	23	60.3	199-177	29293809a1	NM_134037	NP_598798	TCA
48	malate dehydrogenase 1	Mdh1	TTCTGGACGGTGTCCTGATG	20	61.2	146-165	TTTCACATTGGCTTTCAGTAGGT	23	60.1	321-299	31982178a1	NM_008618	NP_032644	TCA
49	malate dehydrogenase 2	Mdh2	TTGGGCAACCCCTTTCACTC	20	62.4	107-126	GCCTTTCACATTTGCTCTGGTC	22	62	237-216	31982186a1	NM_008617	NP_032643	TCA
50	aconitase 1	Aco1	AGAACCCATTTGCACACCTTG	21	61.1	5-25	AGCGTCCGTATCTTGAGTCCT	21	62.4	103-83	33469063a1	NM_007386	NP_031412	TCA
51	aconitase 2, mitochondrial	Aco2	ATCGAGCGGGGAAAGACATAC	21	61.7	244-264	TGATGGTACAGCCACCTTAGG	21	60.9	366-346	18079339a1	NM_080633	NP_542364	TCA
52	isocitrate dehydrogenase 1 (NADP+)	Idh1	ATGCAAGGAGATGAAATGACACG	23	61.2	37-59	GCATCACGATTCTCTATGCCTAA	23	60	152-130	6754278a1		NP_001104790	TCA
53	isocitrate dehydrogenase 2 (NADP+)	Idh2	GGAGAAGCCGGTAGTGGAGAT	21	62.8	138-158	GGTCTGGTCACGGTTTGGAA	20	62	276-257	1236984a1	NM_173011	NP_766599	TCA
54	isocitrate dehydrogenase 3 (NAD+), gamma	Idh3g	GGTGCTGCAAAGGCAATGC	19	63	31-49	TATGCCGCCCACCATACTTAG	21	61.4	166-146	6680345a1	NM_008323	NP_032349	TCA
55	isocitrate dehydrogenase 3 (NAD+) beta	Idh3b	TGGAGAGGTCTCGGAACATCT	21	61.8	67-87	AGCCTTGAACACTTCCTTGAC	21	60.2	216-196	18700024a1	NM_130884	NP_570954	TCA
56	isocitrate dehydrogenase 3 (NAD+) alpha	Idh3a	TGGGTGTCCAAGGTCTCTC	19	60.2	16-34	CTCCCACTGAATAGGTGCTTTG	22	60.6	192-171	18250284a1	NM_029573	NP_083849	TCA
57	fumarate hydratase 1	Fh1	GAATGGCAAGCCAAAATTCCTT	22	60	119-140	CGTTCTGTAGCACCTCCAATCTT	23	62.2	251-229	33859554a1	BC006048	AAH06048	TCA
58	succinate dehydrogenase complex, subunit C, integral membrane protein	Sdhc	GCTGCGTTCTTGCTGAGACA	20	63	4-23	ATCTCCTCCTTAGCTGTGGTT	21	60	113-93	13384690a1	NM_025321	NP_079597	TCA
59	succinate dehydrogenase complex, subunit D, integral membrane protein	Sdhd	TGGTCAGACCCGCTTATGTG	20	61.6	74-93	GGTCCAGTGGAGAGATGCAG	20	61.6	201-182	27229021a1	NM_025848	NP_080124	TCA
60	succinate dehydrogenase complex, subunit A, flavoprotein (Fp)	Sdha	GGAACACTCCAAAAACAGACCT	22	60.4	70-91	CCACCACTGGGTATTGAGTAGAA	23	61.1	175-153	15030102a1	NM_023281	NP_075770	TCA
61	succinate dehydrogenase complex, subunit B, iron sulfur (Ip)	Sdhb	AATTTGCCATTTACCGATGGGA	22	60.3	128-149	AGCATCCAACACCATAGGTCC	21	61.6	231-211	34328286a1	NM_023374	NP_075863	TCA
62	succinate-Coenzyme A ligase, ADP-forming, beta subunit	Sucla2	ACCCTTTCGCTGCATGAATAC	21	60.7	154-174	CCTGTGCCTTTATCACAACATCC	23	61.4	301-279	26349481a1	NM_011506	NP_035636	TCA
63	succinate-Coenzyme A ligase, GDP-forming, beta subunit	Suclg2	CCCCGAAGATGGCTGAACC	19	62.4	103-121	ACCTCCTTTCAAACCGCTATTG	22	60.6	312-291	3766203a1	NM_011507	NP_035637	TCA
64	succinate-CoA ligase, GDP-forming, alpha subunit	Suclg1	TGGGATACGACACGGGTCTTA	21	62.1	108-128	CAGAAGCCGTTGCTCCTGTT	20	62.7	349-330	9845299a1	NM_019879	NP_063932	TCA
65	oxoglutarate dehydrogenase-like	Ogdhl	AGCGGAGTCAGCTCCAGTTAT	21	62.7	133-153	GGATCTGGTAGGCCCGGAT	19	62.6	379-361	124487482c1	NM_001081130	NP_001074599	TCA
66	malic enzyme 1, NADP(+)-dependent, cytosolic	Met1	GTCGTGCATCTCTCACAGAAG	21	60.4	968-988	TGAGGGCAGTTGGTTTTATCTTT	23	60.1	1069-1047	199019a1	NM_001198933	NP_001185862	TCA
67	malic enzyme 2, NAD(+)-dependent, mitochondrial	Met2	GGCTAAGAGCTGTTACCACTCC	22	62.1	11994	CGTAAACGCCATTCCCTTGTT	21	61.2	123-103	21703972a1	NM_145494	NP_663469	TCA
68	facilitated glucose transporter, member 1 (Slc2a1)	Glut1	AGCCCTGCTACAGTGTAT	18	54.76	853-870	AGGTCTCGGGTCACATC	17	55	987-971		NM_001424864.1		glucose transport
69	facilitated glucose transporter, member 3 (Slc2a3)	Glut3	TAAACCAGCTGGGCATCGTTGTTG	24	64	629-652	AATGATGGTTAAGCCAAGGAGCCC	24	63	738-715		NM_001410375		glucose transport
70	facilitated glucose transporter, member 4 (Slc2a4)	Glut4	ATTCTTGGACGGTTCCTCATTGGC	24	63	656-679	AATGACGATGGCCAGTTGGTTGAG	24	63	787-764		NM_009204		glucose transport
71	facilitated glucose transporter, member 6 (Slc2a6)	Glut6	TTGGTGCTGTGAGGCT	16	55	873-888	TGGCACAAACTGGACGTA	18	56	1012-995		NM_172659		glucose transport
72	facilitated glucose transporter, member 8 (Slc2a8)	Glut8	ACATCTCGGAAATCGCCT	18	56	494-511	ACACAGCCCAGCACG	15	56	632-618		NM_019488		glucose transport
73	glycerate kinase	Glyctk	GGAGCAGAGTGTCCAGAAGA	20	59	7-26	GGCGGACTCCATAACCTGAAA	21	60	154-134
74	regucalcin	Rgn	CGATGGGATACGGTCAGCAA	20	59	193-212	GGCAACATAGCCTCCCAACT	20	60	285-266
75	idnK gluconokinase homolog	5133401N09Rik	TTACCACTCCGAGGAGAATCG	21	60.7	111-131	GGCTGTCCCAAAGCCACAT	19	62.6	233-215	20072393a1	NM_198004	NP_932121	PPP
76	6-phosphogluconolactonase	Pgls	CCAGGTCCTTACCATCAATCCT	22	60.9	324-345	AGGGAAGAGCGAACAGGTATG	21	61.3	480-460	13384778a1	NM_025396	NP_079672	PPP
77	hexose-6-phosphate dehydrogenase (glucose 1-dehydrogenase)	H6pd	ATGAAGCACACAGGCATTTGG	21	61.5	1-21	TCCAGGTATAGCTGAAACAGTCC	23	61.1	170-148	31982147a1	NM_173371	NP_775547	PPP
78	glucose-6-phosphate dehydrogenase 2	G6pd2	AGGTGACCCTAAGCCGGAC	19	63	11-29	AGGTTTCTTTGGGTAGAAGACCA	23	60.9	196-174	13937389a1	NM_019468	NP_062341	PPP
79	glucose-6-phosphate dehydrogenase X-linked	G6pdx	CACAGTGGACGACATCCGAAA	21	62.3	225-245	AGCTACATAGGAATTACGGGCAA	23	61.2	327-305	6996917a1	NM_008062	NP_032088	PPP
80	fructose bisphosphatase 2	Fbp2	ACCCTGACCCGTTACGTTATG	21	61.5	37-57	ACATTCACGCTCCCCGAAATC	21	62.7	197-177	6679761a1	NM_007994	NP_032020	PPP
81	fructose bisphosphatase 1	Fbp1	CACCGCGATCAAAGCCATCT	20	62.9	117-136	AGGTAGCGTAGGACGACTTCA	21	62.1	277-257	9506589a1	NM_019395	NP_062268	PPP
82	phosphofructokinase, liver, B-type	Pfkl	GGAGGCGAGAACATCAAGCC	20	62.9	181-200	CGGCCTTCCCTCGTAGTGA	19	63	293-275	31560653a1	NM_008826	NP_032852	PPP
83	phosphofructokinase, muscle	Pfkm	TGTGGTCCGAGTTGGTATCTT	21	60.5	108-128	GCACTTCCAATCACTGTGCC	20	61.6	260-241	31981185a1		NP_067489	PPP
84	phosphofructokinase, platelet	Pfkp	GAAACATGAGGCGTTCTGTGT	21	60.8	1566-1586	CCCGGCACATTGTTGGAGA	19	62.3	1631-1613	9790051a1	NM_019703	NP_062677	PPP
85	transaldolase 1	Taldo1	GTAAAGCGCCAGAGGATGGAG	21	62.5	16-36	CTCTTGGTAGGCAGGCATCT	20	61	180-161	33859640a1	NM_011528	NP_035658	PPP
86	transketolase	Tkt	ATGGAAGGTTACCATAAGCCAGA	23	60.8	1-23	TGCAGCATGATGTGGGGTG	19	62.7	127-109	6678359a1	NM_009388	NP_033414	PPP
87	transketolase-like 2	Tktl2	GTGTGGCAGAGATCATGGCT	20	60	186-205	CTTGGAGAGGACAAAGCGGT	20	60	283-264	98
88	transketolase-like 1	Tktl1	CTGCGAATCCGTTCCATCAG	20	60.9	91-110	GTCTGGGTTTTCGGGGTCTTC	21	62.6	225-205	13878201a1	AF285571	AAK31950	PPP
89	deoxyribose-phosphate aldolase	Dera	TCGCAGAAGCGTGAAGAAGG	20	62.5	102-121	CTGCCCGGATTGGATATTTGG	21	60.9	244-224	27777677a1	NM_172733	NP_766321	PPP
90	ribokinase	Rbks	GGTTCCTGCATGACCGACC	19	62.7	67-85	TGCCAAAAGAATCGTTGCCAA	21	61.3	247-227	23397419a1	NM_153196	NP_694876	PPP
91	phosphoglucomutase 1	Pgm1	CAGAACCCTTTAACCTCTGAGTC	23	60	103-125	CGAGAAATCCCTGCTCCCATAG	22	61.9	239-218	33859686a1	NM_025700	NP_079976	PPP
92	ribulose-5-phosphate-3-epimerase	Rpe	TGATGACCCCAGAGCTGTTAT	21	60.3	622-642	GTGGCTTCCTCGATCAAGGG	20	62.3	706-687	26325066a1	AK029088	BAC26287	PPP
93	ribose 5-phosphate isomerase A	Rpia	AAGGCCGAGGAGGCTAAGAA	20	62.5	208-227	CTTTCAGCTATTCGCTGCACA	21	61	332-312	6677767a1	NM_009075	NP_033101	PPP
94	phosphoribosyl pyrophosphate synthetase 2	Prps2	ATGCCTAACATCGTGCTCTTC	21	60.2	1-21	GATCTCGACACTGGTCTCCTG	21	61.3	132-112	13386146a1	NM_026662	NP_080938	PPP
95	phosphoribosyl pyrophosphate synthetase 1	Prps1	ACTTATCCCAGAAAATCGCTGAC	23	60.4	41-63	CCACACCCACTTTGAACAATGTA	23	60.9	182-160	10946854a1		NP_067438	PPP
96	phosphoribosyl pyrophosphate synthetase 1-like 3	Prps1l3	CCTCCCTTAGCCTCCTACCA	20	59.74	1918-1937	ACCAAATTGTTTAGCAGAAATGTGT	25	58.42	2056-2032		NM_001037746.3		PPP
97	phosphoribosyl pyrophosphate synthetase 1-like 1	Prps1l1	CCAAACATCAAACTCTTCAGCG	22	60	4-25	ACACTCTCACCAATTTCCACG	21	60.2	143-123	30794182a1	NM_029294	NP_083570	PPP
98	phosphoglucomutase 2	Pgm2	AGTGAAGACGCAGGCATATCC	21	61.9	18-38	GGCTCCACGGTAGAGACGA	19	62.7	146-128	31980726a1	NM_028132	NP_082408	PPP
99	glutaminase	Gls	GCACTACACTTTGGACACCA	20	58.04	3988-4007	TAGCAACCCGTCGAGATT	18	55.6	4116 -4099	129	16641247
100	glutamate dehydrogenase 1	Glud1	CCTGCAACCATGTGTTGAGC	20	61.9	332-351	CGGTAGCCTTCGATGACCTC	20	61.8	407-388	225543106c1	NM_008133	NP_032159	Glutamine metabolism
101	solute carrier family 1 (neutral amino acid transporter), member 5	Slc1a5	CATCAACGACTCTGTTGTAGACC	23	60.6	495-517	CGCTGGATACAGGATTGCGG	20	63	680-661	6678005a1	NM_009201	NP_033227	Glutamine metabolism
102	solute carrier family 3, member 2	Slc3a2	TGATGAATGCACCCTTGTACTTG	23	60.8	857-879	GCTCCCCAGTGAAAGTGGA	19	61.2	1039-1021	31560670a1	NM_001161413	NP_001154885	Glutamine metabolism
103	solute carrier family 7 (L-type amino acid transporter), member 5	Slc7a5	ATATCACGCTGCTCAACGGTG	21	62.8	149-169	CTCCAGCATGTAGGCGTAGTC	21	62	369-349	31982764a1	NM_011404	NP_035534	Glutamine metabolism
104	solute carrier family 38, member 1	Slc38a1	AGCAACGACTCTAATGACTTCAC	23	60.3	73-95	CCTCCTACTCTCCCGATCTGA	21	61.4	153-133	26325174a1		NP_001159928	Glutamine metabolism
105	solute carrier family 38, member 2	Slc38a2	TAATCTGAGCAATGCGATTGTGG	23	61.2	234-256	AGATGGACGGAGTATAGCGAAAA	23	60.9	362-340	31543735a1	NM_175121	NP_780330	Glutamine metabolism
106	solute carrier family 38, member 3	Slc38a3	GGAGGGGCTTCTACCAGTG	19	61.1	57-75	GGAAAAGGATGATGCCCGTATTG	23	61.5	295-273	34328322a1		NP_076294	Glutamine metabolism
107	glutamine fructose-6-phosphate transaminase 1	Gfpt1	GGGAGACGATCAGCTCAGTG	20	60	3913-3932	AAGAGTTGTGACGTTCCGCT	20	60	4049-4030	137
108	Phosphoribosylformylglycinamidine synthase	Pfas	TCTCCTTCATGGGTCTCCCC	20	62.2	5-24	AGGCCCTGTTTCTCCTCTATC	21	60.4	168-148	26345238a1	AK076238	BAC36269	Glutamine metabolism
109	phosphoribosyl pyrophosphate amidotransferase	Ppat	GCGAGGAATGTGGTGTGTTTG	21	62	26-46	TTTAGGCACTGCACTCCCATC	21	62.1	180-160	26024309a1	NM_172146	NP_742158	Glutamine metabolism
110	carbamoyl-phosphate synthetase 2, aspartate transcarbamylase, and dihydroorotase	Cad	GGGGAAGTGGTGTTTCAGACC	21	62.6	73-93	CGTAGTTGCCGATGAGAGGAT	21	61.4	181-161	31418608a1	NM_023525	NP_076014	Glutamine metabolism
111	glutamic-oxaloacetic transaminase 1, soluble	Got1	GCGCCTCCATCAGTCTTTG	19	60.8	4-22	ATTCATCTGTGCGGTACGCTC	21	62.5	136-116	6754034a1	NM_010324	NP_034454	Glutamine metabolism
112	glutamatic-oxaloacetic transaminase 2, mitochondrial	Got2	GGACCTCCAGATCCCATCCT	20	62	115-134	GGTTTTCCGTTATCATCCCGGTA	23	62	221-199	6754036a1	NM_010325	NP_034455	Glutamine metabolism
113	glutamic pyruvic transaminase, soluble	Gpt	TCCAGGCTTCAAGGAATGGAC	21	61.8	26-46	CAAGGCACGTTGCACGATG	19	62.3	138-120	33413404a1	NM_182805	NP_877957	Glutamine metabolism
114	glutamic pyruvate transaminase (alanine aminotransferase) 2	Gpt2	AACCATTCACTGAGGTAATCCGA	23	61.1	254-276	GGGCTGTTTAGTAGGTTTGGGTA	23	61.6	374-352	27805389a1	NM_173866	NP_776291	Glutamine metabolism
115	carnitine palmitoyltransferase 1a, liver	Cpt1a	CTCCGCCTGAGCCATGAAG	19	62.5	61-79	CACCAGTGATGATGCCATTCT	21	60.1	160-140	27804309a1	NM_013495	NP_038523	fatty acids oxidation
116	carnitine palmitoyltransferase 1b, muscle	Cpt1b	GCACACCAGGCAGTAGCTTT	20	62.7	10-29	CAGGAGTTGATTCCAGACAGGTA	23	61.1	116-94	6753512a1	NM_009948	NP_034078	fatty acids oxidation
117	carnitine palmitoyltransferase 1c	Cpt1c	TCTTCACTGAGTTCCGATGGG	21	61.2	34-54	ACGCCAGAGATGCCTTTTCC	20	62.5	135-116	24211027a1	NM_153679	NP_710146	fatty acids oxidation
118	carnitine palmitoyltransferase 2	Cpt2	CAGCACAGCATCGTACCCA	19	62	106-124	TCCCAATGCCGTTCTCAAAAT	21	60.2	277-257	6753514a1	NM_009949	NP_034079	fatty acids oxidation
119	acyl-Coenzyme A oxidase 1, palmitoyl	Acox1	TAACTTCCTCACTCGAAGCCA	21	60.5	153-173	AGTTCCATGACCCATCTCTGTC	22	61.2	435-414	26333821a1	NM_015729	NP_056544	fatty acids oxidation
120	acyl-Coenzyme A oxidase 3, pristanoyl	Acox3	ACCGGAAGAAAAAGACAGTGC	21	60.8	12-32	GAGGCTCTTGCTCGGTAGG	19	61.5	86-68	26324764a1	NM_030721	NP_109646	fatty acids oxidation
121	acyl-Coenzyme A dehydrogenase, medium chain	Acadm	AGGGTTTAGTTTTGAGTTGACGG	23	60.7	105-127	CCCCGCTTTTGTCATATTCCG	21	61.4	214-194	6680618a1	NM_007382	NP_031408	fatty acids oxidation
122	acyl-Coenzyme A dehydrogenase, long-chain	Acadl	TCTTTTCCTCGGAGCATGACA	21	61.1	155-175	GACCTCTCTACTCACTTCTCCAG	23	60.6	267-245	31982520a1	NM_007381	NP_031407	fatty acids oxidation
123	acyl-Coenzyme A dehydrogenase, very long chain	Acadvl	CTACTGTGCTTCAGGGACAAC	21	60.3	74-94	CAAAGGACTTCGATTCTGCCC	21	61	223-203	23956084a1	NM_017366	NP_059062	fatty acids oxidation
124	enoyl-Coenzyme A, hydratase/3-hydroxyacyl Coenzyme A dehydrogenase	Ehhadh	ATGATCCGCCTCTGCAATCC	20	60	91-110	GCTCCACAGATCACTATGGCT	21	60	212-192	122
125	enoyl Coenzyme A hydratase, short chain, 1, mitochondrial	Echs1	AGCCTGTAGCTCACTGTTGTC	21	61.7	30-50	ATGTACTGAAAGTTAGCACCCG	22	60	107-86	26352205a1	NM_053119	NP_444349	fatty acids oxidation
126	hydroxyacyl-Coenzyme A dehydrogenase/3-ketoacyl-Coenzyme A thiolase/enoyl-Coenzyme A hydratase (trifunctional protein), alpha subunit	Hadha	TGCATTTGCCGCAGCTTTAC	20	62.2	70-89	GTTGGCCCAGATTTCGTTCA	20	60.6	246-227	33859811a1	NM_178878	NP_849209	fatty acids oxidation
127	acetyl-Coenzyme A acyltransferase 1A	Acaa1a	TCTCCAGGACGTGAGGCTAAA	21	62.3	216-236	CGCTCAGAAATTGGGCGATG	20	61.8	325-306	18700004a1	NM_130864	NP_570934	fatty acids oxidation
128	hydroxyacyl-Coenzyme A dehydrogenase/3-ketoacyl-Coenzyme A thiolase/enoyl-Coenzyme A hydratase (trifunctional protein), beta subunit	Hadhb	ACTACATCAAAATGGGCTCTCAG	23	60	40-62	AGCAGAAATGGAATGCGGACC	21	63	200-180	21704100a1	NM_145558	NP_663533	fatty acids oxidation
129	acetyl-Coenzyme A acyltransferase 1B	Acaa1b	CAGGACGTGAAGCTAAAGCCT	21	62.1	220-240	CTCCGAAGTTATCCCCATAGGAA	23	60.7	558-536	118130202c1	NM_146230	NP_666342	fatty acids oxidation
130	acetyl-Coenzyme A acyltransferase 2 (mitochondrial 3-oxoacyl-Coenzyme A thiolase)	Acaa2	CTGCTACGAGGTGTGTTCATC	21	60.4	7-27	AGCTCTGCATGACATTGCCC	20	62.9	187-168	29126205a1	NM_177470	NP_803421	fatty acids oxidation
131	glutaryl-Coenzyme A dehydrogenase	Gcdh	CAGATCCGACCGGCCAAATC	20	63	109-128	CGGAAGGTGTCCCTTATCAGTTT	23	61.9	215-193	6679959a1	MMU18992	AAB04679	fatty acids oxidation
132	acyl-Coenzyme A dehydrogenase, short/branched chain	Acadsb	CCCAACCTGCTTGTCTCCTTG	21	62.9	57-77	ATCCCTGGATCACCGATTTCT	21	60.4	289-269	17647119a1	NM_025826	NP_080102	fatty acids oxidation
133	acetyl-Coenzyme A acetyltransferase 1	Acat1	CAGGAAGTAAGATGCCTGGAAC	22	60.4	61-82	TTCACCCCCTTGGATGACATT	21	61.1	288-268	21450129a1	NM_144784	NP_659033	fatty acids oxidation
134	acetyl-Coenzyme A acetyltransferase 2	Acat2	CCCGTGGTCATCGTCTCAG	19	61.8	19-37	GGACAGGGCACCATTGAAGG	20	62.8	78-59	30348956a1		NP_033364	fatty acids oxidation
135	enoyl-Coenzyme A delta isomerase 1	Eci1	GCAGGGGTTGCAGTGATGAA	20	62.8	124-143	GATGACACCTCGGATGCTCTT	21	61.6	246-226	31981810a1	NM_010023	NP_034153	fatty acids oxidation
136	enoyl-Coenzyme A delta isomerase 2	Eci2	TGCTCCTCTTACACGTTTCCG	21	62.1	736-756	CGTTGACTGCGTAGAGCTTTTC	22	61.7	985-964	6755026a1	NM_011868	NP_035998	fatty acids oxidation
137	alcohol dehydrogenase 7 a1	Aldh7a1	TGCTGATCCATCATCCCCAGT	21	62.8	11-31	TGTTAGCAGGACAATAGGTCGT	22	60.8	136-115	20070418a1		NP_001120810	fatty acids oxidation
138	aldehyde dehydrogenase 2, mitochondrial	Aldh2	GACGCCGTCAGCAGGAAAA	19	62.9	145-163	CGCCAATCGGTACAACAGC	19	61.5	333-315	6753036a1	NM_009656	NP_033786	fatty acids oxidation
139	aldehyde dehydrogenase family 3, subfamily A2	Aldh3a2	TCTCTGCCCTTTGGAGGTGT	20	62.7	1186-1205	AGCTGATCCTTGACAATCACAG	22	60	1451-1430	6680678a1	NM_007437	NP_031463	fatty acids oxidation
140	aldehyde dehydrogenase 9	Aldh9a1	GGCCGAGTGATTGCCACTT	19	62.6	181-199	AGGCCACTTTTCTTACTCCAGA	22	60.7	284-263	9910128a1	NM_019993	NP_064377	fatty acids oxidation
141	aldehyde dehydrogenase 1 family, member B1	Aldh1b1	CTCCAGGGCAGGACTACCTC	20	62.9	40-59	CATGCCACTCGTTGTTGATGA	21	60.9	145-125	21312260a1	NM_028270	NP_082546	fatty acids oxidation
142	malonyl-CoA decarboxylase	Mlycd	GCACGTCCGGGAAATGAAC	19	61.4	516-534	GCCTCACACTCGCTGATCTT	20	61.9	647-628	13435825a1	NM_019966	NP_064350	fatty acids oxidation
143	solute carrier family 27 (fatty acid transporter), member 1	Slc27a1	TATATGCTGGACCTTCGCACA	21	61	303-323	CTCCCCGCCATAAATGAGGG	20	62.1	552-533	118129963c3	NM_011977	NP_036107	fatty acids transport
144	solute carrier family 27 (fatty acid transporter), member 2	Slc27a2	CATCGTGGTTGGGGCTACTT	20	60	968-987	GGTACCGAAGCAGTTCACCA	20	60	1086-1067	119
145	solute carrier family 27 (fatty acid transporter), member 3	Slc27a3	CGTGCTGGCCACAGAGTT	18	60.28	754-771	GCTCATCCACTTGGTCTGCT	20	60.04	902-883		NM_011988	NP_036118	fatty acids transport
146	solute carrier family 27 (fatty acid transporter), member 4	Slc27a4	ACTGTTCTCCAAGCTAGTGCT	21	60.8	33-53	GATGAAGACCCGGATGAAACG	21	60.8	138-118	14485479a1	NM_011989	NP_036119	fatty acids transport
147	solute carrier family 27 (fatty acid transporter), member 5	Slc27a5	AGCTATACCAGCATGTCCGC	20	60	1959-1978	ACCAGCCGTGACTTTACCAG	20	60	2073-2054	115
148	solute carrier family 27 (fatty acid transporter), member 6	Slc27a6	GAACCACTCCTCGCTGAAAAG	21	60.9	291-311	AACCACACATGAACGAAGTCG	21	60.8	368-348	124487284c2	NM_001081072	NP_001074541	fatty acids transport
149	CD36 antigen	CD36	ATGGGCTGTGATCGGAACTG	20	62	1-20	GTCTTCCCAATAAGCATGTCTCC	23	60.7	110-88	31982474a1	AK052825	BAC35163	fatty acids transport
150	acetyl-Coenzyme A carboxylase beta	Acacb	CGCTCACCAACAGTAAGGTGG	21	62.9	92-112	GCTTGGCAGGGAGTTCCTC	19	62.3	252-234	14161753a1	NM_133904	NP_598665	fatty acids synthesis
151	acetyl-Coenzyme A carboxylase alpha	Acaca	ATGGGCGGAATGGTCTCTTTC	21	62.2	3694-3714	TGGGGACCTTGTCTTCATCAT	21	60.5	3841-3821	14211284a1	NM_133360	NP_579938	fatty acids synthesis
152	Fatty acid synthase	Fasn	GGAGGTGGTGATAGCCGGTAT	21	62.9	6-26	TGGGTAATCCATAGAGCCCAG	21	60.4	145-125	30911099a1	NM_007988	NP_032014	fatty acids synthesis
153	malonyl CoA:ACP acyltransferase (mitochondrial)	Mcat	CGCGTCCGGGATTTTTCTGA	20	62.8	4-23	GCAAAGGAGAAGTTGGACTGAC	22	61.1	134-113	19343746a1	BC025519	AAH25519	fatty acids synthesis
154	3-oxoacyl-ACP synthase, mitochondrial	Oxsm	CACAGGCATTGGCCTAGTGAC	21	63	138-158	CCTCTTGGTACATAAGCAGCTAC	23	60.2	284-262	12855887a1	NM_027695	NP_081971	fatty acids synthesis
155	NADH dehydrogenase (ubiquinone) 1 alpha subcomplex, 1	Ndufa1	ATGTGGTTCGAGATTCTCCCT	21	60.3	1-21	TGGTACTGAACACGAGCAACT	21	61.3	131-111	110556627c1	NM_019443	NP_062316	oxidative phosphorylation
156	NADH dehydrogenase (ubiquinone) 1 alpha subcomplex, 2	Ndufa2	CTGGGGTTGCGTGAGATTC	19	60.5	40-58	CCGTTGCACGATGAAATCCC	20	61.7	120-101	146134432c1	NM_010885	NP_035015	oxidative phosphorylation
157	NADH dehydrogenase (ubiquinone) 1 alpha subcomplex, 3	Ndufa3	ATGGCCGGGAGAATCTCTG	19	60.8	1-19	AGGGGCTAATCATGGGCATAAT	22	61.1	112-91	21539587a1	NM_025348	NP_079624	oxidative phosphorylation
158	NADH dehydrogenase (ubiquinone) 1 alpha subcomplex, 4	Ndufa4	TCCCAGCTTGATTCCTCTCTT	21	60.2	36-56	GGGTTGTTCTTTCTGTCCCAG	21	60.5	152-132	33563266a1		NP_035016	oxidative phosphorylation
159	NADH dehydrogenase (ubiquinone) 1 alpha subcomplex, 5	Ndufa5	GGATATGGTCAAGGCGGAGC	20	60.6	309-328	GCCACTTCCACTGGTTAGCA	20	60.25	484-465		NM_026614	NP_080890	oxidative phosphorylation
160	NADH dehydrogenase (ubiquinone) 1 alpha subcomplex, 6	Ndufa6	TCGGTGAAGCCCATTTTCAGT	21	62	55-75	CTCGGACTTTATCCCGTCCTT	21	61	202-182	13385492a1	NM_025987	NP_080263	oxidative phosphorylation
161	NADH dehydrogenase (ubiquinone) 1 alpha subcomplex, 7	Ndufa7	TCCGCTACTCGCGTTATCCA	20	62.9	7-26	GATTGAGGGAGGCACAACTTC	21	60.6	204-184	12963571a1	NM_023202	NP_075691	oxidative phosphorylation
162	NADH dehydrogenase (ubiquinone) 1 alpha subcomplex, 8	Ndufa8	GGAGCTGCCAACTCTGGAAG	20	62.5	15-34	CCAGCGGCACAGCATAAAC	19	61.8	144-126	21312012a1	NM_026703	NP_080979	oxidative phosphorylation
163	NADH dehydrogenase (ubiquinone) 1 alpha subcomplex, 10	Ndufa10	CCAGGACATCGAGAATGCGT	20	60	723-742	CGCAGGTAGTGAAAGGTCCA	20	60	905-886	183
164	NADH dehydrogenase (ubiquinone) 1 alpha subcomplex, 11	Ndufa11	AGGTCCGAGAGAAGCCAGAT	20	59.35	319-339	AGTGCCCATGTAGACACAGC	20	59.35	443-423		NM_027244		oxidative phosphorylation
165	NADH dehydrogenase (ubiquinone) 1 beta subcomplex, 2	Ndufb2	CCCCGGTACAGGGAGTTTC	19	61.4	124-142	GCCAAAATCGCCAAAGAATCCA	22	62	223-202	13386096a1	NM_026612	NP_080888	oxidative phosphorylation
166	NADH dehydrogenase (ubiquinone) 1 beta subcomplex, 3	Ndufb3	ACAGACAGTGGAAAATTGAAGGG	23	60.7	74-96	GCCCATGTATCTCCAAGCCT	20	61.4	183-164	13385054a1	NM_025597	NP_079873	oxidative phosphorylation
167	NADH dehydrogenase (ubiquinone) 1 beta subcomplex, 4	Ndufb4	CTTGATTCGCTGGACCTATGC	21	60.8	192-212	GGAGTGGGCCTGAAATTAGGA	21	61.2	251-231	21314826a1	NM_026610	NP_080886	oxidative phosphorylation
168	NADH dehydrogenase (ubiquinone) 1 beta subcomplex, 5	Ndufb5	CAAGAGACTGTTTGTCGTCAAGC	23	61.8	153-175	TGTTCACCAGTGTTATGCCAAT	22	60.2	271-250	27754144a1	NM_025316	NP_079592	oxidative phosphorylation
169	NADH dehydrogenase (ubiquinone) 1 beta subcomplex, 6	Ndufb6	TGGAAGAACATGGTCTTTAAGGC	23	60.5	169-191	TTCGAGCTAACAATGGTGTATGG	23	60.4	302-280	142363208c1	NM_001033305	NP_001028477	oxidative phosphorylation
170	NADH dehydrogenase (ubiquinone) 1 beta subcomplex, 7	Ndufb7	CGGCGCTATCTCTGGGATG	19	62	19-37	TGGGCACAGTAGTCACGTTG	20	62.1	182-163	13385322a1	AK003300	BAB22701	oxidative phosphorylation
171	NADH dehydrogenase (ubiquinone) 1 beta subcomplex, 8	Ndufb8	TGTTGCCGGGGTCATATCCTA	21	62.5	107-127	AGCATCGGGTAGTCGCCATA	20	62.7	233-214	13385558a1	NM_026061	NP_080337	oxidative phosphorylation
172	NADH dehydrogenase (ubiquinone) 1 beta subcomplex, 9	Ndufb9	GGTACTTTGCTTGCTTGATGAGA	23	60.8	113-135	TGGGAAGATATACGGCTGAGG	21	60.5	249-229	29789148a1	NM_023172	NP_075661	oxidative phosphorylation
173	NADH dehydrogenase (ubiquinone) 1 beta subcomplex, 10	Ndufb10	GATTCTTGGGACAAGGATGTGT	22	60	7-28	CCTTCGTCAAGTAGGTGATGGG	22	62.1	106-85	12832556a1	NM_026684	NP_080960	oxidative phosphorylation
174	NADH dehydrogenase (ubiquinone) 1, subcomplex unknown, 1	Ndufc1	GTAGTGCTGCGCTCGTTTTC	20	61.9	13-32	CCAACCAGTTAGGTTTGGCAT	21	60.5	127-107	13384946a1	NM_025523	NP_079799	oxidative phosphorylation
175	NADH dehydrogenase (ubiquinone) 1, subcomplex unknown, 2	Ndufc2	GGCCATGAGCCCTTAAAATTCT	22	60.6	19-40	CCGTGCAGTAGCCCAACAA	19	62.6	124-106	18859597a1	NM_024220	NP_077182	oxidative phosphorylation
176	NADH dehydrogenase (ubiquinone) Fe-S protein 1	Ndufs1	AGGATATGTTCGCACAACTGG	21	60.1	54-74	TCATGGTAACAGAATCGAGGGA	22	60.3	200-179	21704020a1		NP_001153510	oxidative phosphorylation
177	NADH dehydrogenase (ubiquinone) Fe-S protein 2	Ndufs2	CAGCCAGATATTGAATGGGCA	21	60.2	112-132	TGTTGGTCACCGCTTTTTCCT	21	62.4	238-218	23346461a1	NM_153064	NP_694704	oxidative phosphorylation
178	NADH dehydrogenase (ubiquinone) Fe-S protein 3	Ndufs3	TGGCAGCACGTAAGAAGGG	19	62	88-106	CTTGGGTAAGATTTCAGCCACAT	23	60.5	210-188	12832533a1	NM_026688	NP_080964	oxidative phosphorylation
179	NADH dehydrogenase (ubiquinone) Fe-S protein 4	Ndufs4	CTGCCGTTTCCGTCTGTAGAG	21	62.4	68-88	TGTTATTGCGAGCAGGAACAAA	22	60.8	259-238	6754814a1	NM_010887	NP_035017	oxidative phosphorylation
180	NADH dehydrogenase (ubiquinone) Fe-S protein 5	Ndufs5	GACATACAGAAAAAGCTGGGCA	22	60.8	13-34	TCGCCTCATCGTTTTGTACCG	21	62.7	225-205	19527334a1	NM_001030274	NP_001025445	oxidative phosphorylation
181	NADH dehydrogenase (ubiquinone) Fe-S protein 6	Ndufs6	ATACCGGCCAGGTAACGATG	20	61.5	1-20	AGGCTGTTGTGCTATCAAATCAA	23	60.5	113-91	600526a1	MUSIP13A	AAB64010	oxidative phosphorylation
182	NADH dehydrogenase (ubiquinone) Fe-S protein 7	Ndufs7	GTTCATCAGAGTGTAGCCACTG	22	60.4	79-100	CAGGCCGAAGGTCATAGGC	19	62.2	291-273	21312950a1	NM_029272	NP_083548	oxidative phosphorylation
183	NADH dehydrogenase (ubiquinone) Fe-S protein 8	Ndufs8	AGTGGCGGCAACGTACAAG	19	62.9	93-111	TCGAAAGAGGTAACTTAGGGTCA	23	60.2	237-215	22074762a1	NM_144870	NP_659119	oxidative phosphorylation
184	NADH dehydrogenase (ubiquinone) flavoprotein 1	Ndufv1	TTTCTCGGCGGGTTGGTTC	19	62.5	19-37	GGTTGGTAAAGATCCGGTCTTC	22	60.4	133-112	19526814a1	NM_133666	NP_598427	oxidative phosphorylation
185	NADH dehydrogenase (ubiquinone) flavoprotein 2	Ndufv2	GCAAGGAATTTGCATAAGACAGC	23	60.7	61-83	TAGCCATCCATTCTGCCTTTG	21	60.1	276-256	12850902a1	NM_028388	NP_082664	oxidative phosphorylation
186	NADH dehydrogenase (ubiquinone) flavoprotein 3	Ndufv3	CGGGAGAACTGGTTTCTGTAGT	22	61.4	77-98	CTCGGGCTCTTTGAGCACA	19	62	180-162	26346294a1		NP_001077360	oxidative phosphorylation
187	BCS1-like	Bcs1l	TGTTCTGGCCCTTAAAGACAATC	23	60.5	18-40	GGAATGCCACTAGACCCAACT	21	61.5	130-110	21313544a1	NM_025784	NP_080060	oxidative phosphorylation
188	cytochrome c-1	Cyc1	CAGCTTCCATTGCGGACAC	19	61.4	106-124	GGCACTCACGGCAGAATGAA	20	62.8	252-233	13385006a1	NM_025567	NP_079843	oxidative phosphorylation
189	ubiquinol-cytochrome c reductase, complex III subunit XI	Uqcr11	TGCTGAGCAGGTTTCTAGGC	20	59.35	77-97	TAAGGCACCCAGTCCAGGAT	20	59.35	215-195		NM_025650		oxidative phosphorylation
190	ubiquinol-cytochrome c reductase core protein 1	Uqcrc1	AGACCCAGGTCAGCATCTTG	20	61.3	140-159	GCCGATTCTTTGTTCCCTTGA	21	60.6	313-293	13384794a1	NM_025407	NP_079683	oxidative phosphorylation
191	ubiquinol cytochrome c reductase core protein 2	Uqcrc2	AAAGTTGCCCCGAAGGTTAAA	21	60.1	49-69	GAGCATAGTTTTCCAGAGAAGCA	23	60.3	169-147	22267442a1	NM_025899	NP_080175	oxidative phosphorylation
192	ubiquinol-cytochrome c reductase, Rieske iron-sulfur polypeptide 1	Uqcrfs1	GAGCCACCTGTTCTGGATGTG	21	62.7	115-135	GCACGACGATAGTCAGAGAAGTC	23	62.3	281-259	13385168a1	NM_025710	NP_079986	oxidative phosphorylation
193	ubiquinol-cytochrome c reductase hinge protein	Uqcrh	GTGGACCCCCTAACAACAGTG	21	62.3	73-93	CGGGAAGACACGCGATTATCA	21	62.2	173-153	21539599a1	NM_025641	NP_079917	oxidative phosphorylation
194	ubiquinol-cytochrome c reductase, complex III subunit VII	Uqcrq	CCTACAGCTTGTCGCCCTTT	20	62.2	47-66	GATCAGGTAGACCACTACAAACG	23	60.1	177-155	21539585a1	NM_025352	NP_079628	oxidative phosphorylation
195	cytochrome c oxidase subunit IV isoform 1	Cox4i1	ATTGGCAAGAGAGCCATTTCTAC	23	60.6	28-50	CACGCCGATCAGCGTAAGT	19	62.4	127-109	6753498a1	NM_009941	NP_034071	oxidative phosphorylation
196	cytochrome c oxidase, subunit Va	Cox5a	GCCGCTGTCTGTTCCATTC	19	61.1	85-103	GCATCAATGTCTGGCTTGTTGAA	23	61.9	188-166	6680986a1	NM_007747	NP_031773	oxidative phosphorylation
197	cytochrome c oxidase, subunit Vb	Cox5b	CTAGTCCCGTCCATCAGCAA	20	60	335-354	GCAGCCAAAACCAGATGACAG	21	60	416-396	82
198	cytochrome c oxidase, subunit VI a, polypeptide 1	Cox6a1	TCAACGTGTTCCTCAAGTCGC	21	62.8	173-193	AGGGTATGGTTACCGTCTCCC	21	62.5	287-267	6680988a1	NM_007748	NP_031774	oxidative phosphorylation
199	cytochrome c oxidase, subunit VI a, polypeptide 2	Cox6a2	CTGCTCCCTTAACTGCTGGAT	21	61.6	126-146	GATTGTGGAAAAGCGTGTGGT	21	61.4	253-233	6753502a1	NM_009943	NP_034073	oxidative phosphorylation
200	cytochrome c oxidase, subunit VIb polypeptide 1	Cox6b1	ACTACCTGGACTTCCACCG	19	60.3	98-116	ACCCATGACACGGGACAGA	19	62.5	209-191	13385090a1	NM_025628	NP_079904	oxidative phosphorylation
201	cytochrome c oxidase, subunit VIb polypeptide 2	Cox6b2	CCAGAACCAGACGCGTAACT	20	59.35	230-250	AGTACTCGCAGGGTTGTGTG	20	59.35	341-321		NR_110411		oxidative phosphorylation
202	cytochrome c oxidase, subunit VIc	Cox6c	GCGTCTGCGGGTTCATATTG	20	61.5	54-73	TCTGCATACGCCTTCTTTCTTG	22	60.6	155-134	16716343a1	NM_053071	NP_444301	oxidative phosphorylation
203	cytochrome c oxidase, subunit VIIa 2	Cox7a2	GCTGGCCCTTCGTCAGATT	19	62	15-33	GGCATCCCATTATCCTCCTGAA	22	61.3	125-104	31981830a1	NM_009945	NP_034075	oxidative phosphorylation
204	cytochrome c oxidase subunit VIIa polypeptide 2-like	Cox7a2l	AAGTTTAGCAGTTTCACGCAGA	22	60.4	10-31	GTGTGGCAAATATGATAGGTGGT	23	60.4	121-99	6677977a1		NP_001153001	oxidative phosphorylation
205	cytochrome c oxidase subunit VIIb	Cox7b	CCCTTAGCCAAAAACGCACTA	21	60.6	7-27	TCATGGAAACTAGGTGCCCTC	21	61.2	104-84	13384754a1	NM_025379	NP_079655	oxidative phosphorylation
206	cytochrome c oxidase subunit VIIIa	Cox8a	CTCAGGTCCACTCGAAGCC	19	60.9842	174-193	CCCGCTTCTTGTAGCTCTCC	20	61.4	308-288		NM_007750		oxidative phosphorylation
207	cytochrome c oxidase subunit VIIIc	Cox8c	ACGGAATCAGCTGTTGGGAT	20	59	184-203	CAGAGGAGGTTCAAACAGGCA	21	60	351-331	168
208	COX11 homolog, cytochrome c oxidase assembly protein	Cox11	GTGCCCCTCTATCGGCTCTA	20	62.4	337-356	TAATGACCCGGTCCTTGACAG	21	61.2	448-428	110625799c1	NM_199008	NP_950173	oxidative phosphorylation
209	phospholysine phosphohistidine inorganic pyrophosphate phosphatase	Lhpp	GACATCTCCGGGGTGCTATG	20	61.8	49-68	CTTTCAGCGGGGACTGTTTCA	21	62.6	148-128	12843858a1	NM_029609	NP_083885	oxidative phosphorylation
210	ATPase, H+/K+ transporting, nongastric, alpha polypeptide	Atp12a	ATGCGCCGGAAAACAGAAATC	21	61.8	1-21	CCTCCTCCTGACTCTTGTTGG	21	61.5	136-116	20149728a1	NM_138652	NP_619593	oxidative phosphorylation
211	ATPase, H+/K+ exchanging, gastric, beta polypeptide	Atp4b	TACTGTTGGAACCCGGACAC	20	59	83-102	GATGCACAAGGCAAAGAGCC	20	60	202-183	120
212	ATPase, H+/K+ exchanging, gastric, alpha1 polypeptide	Atp5a1	TCTCCATGCCTCTAACACTCG	21	61	105-125	CCAGGTCAACAGACGTGTCAG	21	62.6	205-185	6680748a1	NM_007505	NP_031531	oxidative phosphorylation
213	ATP synthase, H+ transporting mitochondrial F1 complex, beta subunit	Atp5b	GGTTCATCCTGCCAGAGACTA	21	60.7	117-137	AATCCCTCATCGAACTGGACG	21	61.6	236-216	31980648a1	NM_016774	NP_058054	oxidative phosphorylation
214	ATP synthase, H+ transporting, mitochondrial F1 complex, gamma polypeptide 1	Atp5c1	GAAGGAGTCCACCACCAGTG	20	61.4	1467-1487	GGTGCGGTTGAAAGTCAAGG	20	59.35	1575-1555		NM_001112738		oxidative phosphorylation
215	ATP synthase, H+ transporting, mitochondrial F1 complex, delta subunit	Atp5d	TGCTTCAGGCGCGTACATAC	20	62.6	47-66	CACTTGCTTGACGTTGGCA	19	61.2	174-156	21536220a1	NM_025313	NP_079589	oxidative phosphorylation
216	ATP synthase, H+ transporting, mitochondrial F0 complex, subunit B1	Atp5f1	AGTTCCTTTACCCTAAGACTGGT	23	60.1	194-216	TTCATGCTCGACTGCTTTACTT	22	60	431-410	12833323a1	NM_009725	NP_033855	oxidative phosphorylation
217	ATP synthase, H+ transporting, mitochondrial F0 complex, subunit C1	Atp5g1	CCAGAGGCCCCATCTAAGC	19	61.5	97-115	CCCCAGAATGGCATAGGAGAAG	22	61.9	342-321	31982497a1	NM_001161419	NP_001154891	oxidative phosphorylation
218	ATP synthase, H+ transporting, mitochondrial F0 complex, subunit C2 (subunit 9)	Atp5g2	CAGTGGAGTTGAAGCGACCA	20	62.1	95-114	TGTCGATGTCCCTTGAAATGG	21	60	223-203	13385960a1	NM_026468	NP_080744	oxidative phosphorylation
219	Atp5g3 ATP synthase, H+ transporting, mitochondrial F0 complex, subunit C3 (subunit 9)	Atp5g3	CCGAGCTGGATCCAGAGTTG	20	61.4	183-203	GGATCAGCTGACACACACCA	20	59.35	307-287		NM_175015		oxidative phosphorylation
220	ATP synthase, H+ transporting, mitochondrial F0 complex, subunit D	Atp5h	GCTGGGCGTAAACTTGCTCTA	21	62.4	4-24	CAGACAGACTAGCCAACCTGG	21	61.8	139-119	21313679a1	NM_027862	NP_082138	oxidative phosphorylation
221	ATP synthase, H+ transporting, mitochondrial F0 complex, subunit F	Atp5j	TATTGGCCCAGAGTATCAGCA	21	60.4	186-206	GGGGTTTGTCGATGACTTCAAAT	23	61	319-297	7949005a1	NM_001302213	NP_058035	oxidative phosphorylation
222	ATP synthase, H+ transporting, mitochondrial F0 complex, subunit F2	Atp5j2	TGCCGAGCTGGATAATGATGC	21	62.6	59-79	ACCATGCTAATCCCCGAGATG	21	61.4	188-168	10181184a1	NM_020582	NP_065607	oxidative phosphorylation
223	ATP synthase, H+ transporting, mitochondrial F1 complex, O subunit	Atp5o	TCTCGACAGGTTCGGAGCTT	20	62.8	28-47	AGAGTACAGGGCGGTTGCATA	21	63	141-121	20070412a1	NM_138597	NP_613063	oxidative phosphorylation
224	ATPase, H+ transporting, lysosomal V0 subunit A2	Atp6v0a2	ACTTACAGGGCTGGCACATC	20	60	4942-4961	CCAGACTTCCTCCCTCCGTA	20	60	5051-5032	110
225	ATPase, H+ transporting, lysosomal V0 subunit D2	Atp6v0d2	CAGAGCTGTACTTCAATGTGGAC	23	60.9	14-36	AGGTCTCACACTGCACTAGGT	21	62.3	124-104	29150255a1	NM_175406	NP_780615	oxidative phosphorylation
226	ATPase, H+ transporting, lysosomal V1 subunit C2	Atp6v1c2	TCTGAGTTTTGGCTTATTTCGGC	23	61.4	4-26	TGTTGTGGGACAGGTTAGACTTT	23	61.4	103-81	19526870a1	NM_001159632	NP_001153104	oxidative phosphorylation
227	ATPase, H+ transporting, lysosomal V1 subunit E2	Atp6v1e2	GAGAAACCAGGCTCGCATCA	20	60	370-389	TGGAGCACGAGCTTATCCAG	20	59	510-491	141
228	oxidase assembly 1-like	Oxa1l	AGTCCAGTGTGCTACCGAAC	20	61.5	291-310	ACCCACCGGGGTGTAAGAA	19	62.5	354-336	12841194a1	NM_026936	NP_081212	oxidative phosphorylation
229	pyrophosphatase (inorganic) 1	Ppa1	AGTACCGCGTCTTCCTCAAAA	21	61.4	47-67	GACCAGCGTGGAACCTCAAC	20	63	161-142	27754065a1	NM_026438	NP_080714	oxidative phosphorylation
230	pyrophosphatase (inorganic) 2	Ppa2	CGCGTCATGTCCCTGTACC	19	62.4	73-91	AATGTCGTGGAAAGGGGAGAT	21	60.9	183-163	22203753a1	NM_146141	NP_666253	oxidative phosphorylation
